# Supplementary material for: Data and programming code from the studies on the learning curve for radical prostatectomy
Source: BMC Res Notes. 2010 Sep 2;3:234. doi: 10.1186/1756-0500-3-234 (PMC3161373; doi:10.1186/1756-0500-3-234)
Supplement: Additional file 4 — deidentify data learning curve.do. This is a Stata "do" file - statistical programming code - that takes the data set with identifying information and saves out a new data set without any identifying information. [file 1756-0500-3-234-S4.DO]

version 11.0
/*	Name: deidentify data learning curve
	Description: deidentify data
	Author: Cronin
	Date: April 1, 2010	*/
	
/* change directory */
cd "S:\Biostatistics OutcomesShared\Outcomes\Andrew\_UROLOGY Biostatistics\_Submitted\Accepted for publication\Bianco surgeons and recurrence\deidentify data for publication\"

/* load master data set, which has identifying information */
use "Files not to be sent to journal\master learning curve data set identified.dta", clear

/* this is where you would set the seed so that the random numbers can be replicated; 
   we have not disclosed the seed so that one cannot use this information to obtain the 
   true identifiers of the learning curve data set */

/* create anonymous ID's for patients and surgeons */
	g u1 = uniform()
	g u2 = uniform()
	sort u1 u2
	g anonpatientid = _n
	drop u1 u2
	egen anonsurgeonid = group(surgeon)

/* jitter age at surgery */
	* randomly jitter age by 1 year
	* thus ages on data set cannot be identified
	* note that age on the data set is currently given to 2 decimal places
	g anonage = int(age - 1 + uniform()*2) if uniform() < 0.33

	* put all men below age 40 to age 40
	* put all men above age 75 to age 75
	* radical prostatectomy is rare in these groups and therefore age may identify individuals
	replace anonage = 40 if anonage<40 | anonage<40
	replace anonage = 75 if anonage>75 | anonage>75

/* order the random variables next to the raw variables */
	order anonpatientid, after(uniqueid)
	order anonsurgeonid, after(surgeon)
	order anonage, after(age)

/* label the new variables */
	label var anonpatientid "anonymous patient identifier"
	label var anonsurgeonid "anonymous surgeon identifier"
	label var anonage "age at radical prostatectomy (years), with jitter of 1 year randomly added"

/* save out the data set with both identifying and non-identifying information */
	save "Files not to be sent to journal\master learning curve data identified deidentified.dta", replace

/* remove identifying information */

	* remove dates
	drop surgdate bcrdate lastfollowdate

	* remove surgeon and patient ID's, and unjittered age
	drop uniqueid institutionid surgeon age

	* remove institution
	drop institution

/* save deidentified data set */
	save "master learning curve data set deidentified.dta", replace
	
/* export data set for R  */
	outsheet using "master learning curve data set deidentified.raw", replace
