# Supplementary material for: Data and programming code from the studies on the learning curve for radical prostatectomy
Source: BMC Res Notes. 2010 Sep 2;3:234. doi: 10.1186/1756-0500-3-234 (PMC3161373; doi:10.1186/1756-0500-3-234)
Supplement: Additional file 9 — separately by postoperative risk bcr learning curve.do. This is a Stata "do" file - statistical programming code - that performs the primary analysis of the learning curve for biochemical recurrence separately by pathologic stage[8]. [file 1756-0500-3-234-S9.DO]

version 9.0
/*	Name: separately by postoperative risk bcr learning curve.do
	Description: multivariable model to test for association betweeen surgeon experience and biochemical recurrence following
	radical prostatectomy, separately by pathologic stage. 
	Plots adjusted 5-year predicted probability of freedom from BCR against surgeon experience, separately by pathologic stage */

* change directory
cd "o:\Outcomes\Andrew\_UROLOGY Biostatistics\_Submitted\Accepted for publication\Bianco surgeons and recurrence\deidentify data for publication\"

* load deidentified data set for analysis
use "master learning curve data set deidentified.dta", clear

* drop patients who received neoadjuvant therapy
quietly drop if nht==1

* create dummy variables for pathologic gleason, which was categorized as <=5 / 6 / 7 / 8 / >=9
g pgrade5 = pathgleason<=5
g pgrade6 = pathgleason==6
g pgrade7 = pathgleason==7
g pgrade8 = pathgleason==8
g pgrade9 = pathgleason>=9

* create variables used in the model (will be manipulated later to plug in the mean values for all covariates)
foreach v of varlist psa ece svi lni pgrade5 pgrade6 pgrade7 pgrade8 pgrade9 {
	quietly g model`v' = `v'
	}

* create knots for surgeon experience (will be put at the quartiles)
quietly centile experience, c(25 50 75)
local k1 = r(c_1)
local k2 = r(c_2)
local k3 = r(c_3)
* create restricted cubic splines
spbase experience, gen(spexperience) knots(`k1' `k2' `k3')

* stset data
stset ttlastfollowbcr, f(bcr)


* create a program that will be run twice, 
* first for patients with organ-confined disease and then for patients with non-organ-confined disease
capture program drop FIT_BY_NOCD
program FIT_BY_NOCD

	* the input passed to the program is 0 (for organ-confined) and 1 (for non-organ confined)
	local nocd = `1'
	if `nocd'==0 {
		local nocdtext="ocd"
		}
	else {
		local nocdtext="nocd"
		}

	* multivariable model, with survival times assumed to follow a log-logistic distribution; 
	* covariates are PSA, ECE, SVI, LNI, and path Gleason
	* specify cluster option using anonsurgeonid, since patients treated by the same surgeon are not independent
	streg modelpsa modelece modelsvi modellni modelpgrade6 modelpgrade7 modelpgrade8 modelpgrade9 ///
		experience spexperience1 spexperience2 spexperience3 if nocd==`nocd', dist(llog) cluster(anonsurgeonid) nolog

	* global p-value for experience
	test experience spexperience1 spexperience2 spexperience3
	if r(p)<0.0001 {
		disp "`nocdtext': Adjusted p-value for the association between experience and recurrence p<0.0001"
		}
	else {
		disp "`nocdtext': Adjusted p-value for the association between experience and recurrence p=" string(r(p), "%9.4f")
		}


	* calculate adjusted 5-year predicted recurrence-free probability

	* save out parameter from model (estimated by data), which is a constant for all patients
	scalar gamma = e(gamma)

	* set covariates to mean values
	foreach v of varlist psa ece svi lni pgrade5 pgrade6 pgrade7 pgrade8 pgrade9 {
		* obtain mean values of the covariates in the subgroup of organ-confined or non-organ-confined
		quietly sum model`v' if nocd==`nocd'
		quietly replace model`v' = r(mean)
		}

	* calculate the linear prediction and the standard error of the linear prediction
	predict xb, xb
	predict se, stdp

	* calculate predicted survival probability and 95% confidence intervals
	* obtain prediction for 5 years, i.e. 60 months
	local time = 60
	g s`nocdtext' = ( 1 + ( exp(-xb) * `time' ) ^ ( 1 / gamma ) ) ^ -1 
	g slb`nocdtext' = ( 1 + ( exp(-xb + invnorm(0.975)*se) * `time' ) ^ ( 1 / gamma ) ) ^ -1 
	g sub`nocdtext' = ( 1 + ( exp(-xb - invnorm(0.975)*se) * `time' ) ^ ( 1 / gamma ) ) ^ -1 

	* multiply by 100 to obtain estimates in percentages rather than proportions
	local vars s slb sub
	foreach v of local vars {
		quietly replace `v'`nocdtext' = `v'`nocdtext' * 100
		}

	* set covariates back to their true values
	foreach v of varlist psa ece svi lni pgrade5 pgrade6 pgrade7 pgrade8 pgrade9 {
			quietly replace model`v' = `v'
		}
	
	drop xb se

end

FIT_BY_NOCD 0
FIT_BY_NOCD 1

* plot of predicted 5-year probability of freedom from biochemical recurrence against surgeon experience
twoway (line socd slbocd subocd snocd slbnocd subnocd experience, sort clpat(solid dash dash solid dash dash) ///
	  clwidth(medthick vthin vthin medthick vthin vthin) clcolor(gs8 gs8 gs8 gs0 gs0 gs0)), ///
	  ytitle(5-year probability of freedom from BCR (%), margin(medium)) ylabel(50(10)100, angle(horizontal) nogrid) ///
        xtitle(Surgeon experience (number of prior surgeries), margin(medium)) xlabel(0(500)2000) ///
        legend(off) scheme(s2mono) graphregion(fcolor(white)) 

* print out some estimates to use in the paper
local vars "ocd nocd"
foreach v of local vars {
	disp " "
	disp "`v':"

	* predicted probability of recurrence at 10 prior cases
	quietly sum s`v' if experience==10
	local s10 = 100 - r(mean)
	disp "Predicted probability of recurrence at 10 prior cases " string(`s10', "%9.1f") "%"

	* predicted probability of recurrence at 250 prior cases
	quietly sum s`v' if experience==250
	local s250 = 100 - r(mean)
	disp "Predicted probability of recurrence at 250 prior cases " string(`s250', "%9.1f") "%"

	* difference in predicted probability for 250 vs 10 prior cases; confidence interval for difference will be obtained by bootstrap resampling
	disp "Difference in predicted probability for 250 vs 10 prior cases " string(`s10' - `s250', "%9.1f") "%"
	}
