# Supplementary material for: Data and programming code from the studies on the learning curve for radical prostatectomy
Source: BMC Res Notes. 2010 Sep 2;3:234. doi: 10.1186/1756-0500-3-234 (PMC3161373; doi:10.1186/1756-0500-3-234)
Supplement: Additional file 11 — heterogeneity in bcr by surgeon.do. This is a Stata "do" file - statistical programming code - that performs a multivariable random-effects model to evaluate heterogeneity between surgeons in biochemical recurrence outcomes after adjustment for case-mix and surgeon experience[9]. [file 1756-0500-3-234-S11.DO]

version 9.0
/*	Name: heterogeneity in bcr by surgeon.do
	Description: multivariable random-effects model to test for heterogeneity between surgeons in 
	biochemical recurrence outcomes following radical prostatectomy. */

* change directory
cd "o:\Outcomes\Andrew\_UROLOGY Biostatistics\_Submitted\Accepted for publication\Bianco surgeons and recurrence\deidentify data for publication\"

* load deidentified data set for analysis
use "master learning curve data set deidentified.dta", clear

* drop patients who received neoadjuvant therapy
quietly drop if nht==1

* drop surgeons with fewer than 9 cases on the data set - otherwise, the model does not converge, 
* and we hypothesize that this is because there are few patients per group.
sort anonsurgeonid
by anonsurgeonid: drop if _N < 9

* create dummy variables for pathologic gleason, which was categorized as <=5 / 6 / 7 / 8 / >=9
g pgrade5 = pathgleason<=5
g pgrade6 = pathgleason==6
g pgrade7 = pathgleason==7
g pgrade8 = pathgleason==8
g pgrade9 = pathgleason>=9

* create variables used in the model (will be manipulated later to plug in the mean values for all covariates)
foreach v of varlist surgyear psa ece svi lni pgrade5 pgrade6 pgrade7 pgrade8 pgrade9 {
	quietly g model`v' = `v'
	* obtain mean values of the covariates
	quietly sum model`v'
	scalar mean`v' = r(mean)
	}

* create knots for surgeon experience (will be put at the quartiles)
quietly centile experience, c(25 50 75)
local k1 = r(c_1)
local k2 = r(c_2)
local k3 = r(c_3)
* create restricted cubic splines
spbase experience, gen(spexperience) knots(`k1' `k2' `k3')

* stset data
stset ttlastfollowbcr, f(bcr)

* multivariable model, with survival times assumed to follow a log-logistic distribution; 
* and shared frailty for patients treated by the same surgeon; 
* frailties are assumed to follow an inverse normal distribution
* covariates are year of surgery, PSA, ECE, SVI, LNI, and path Gleason
streg modelsurgyear modelpsa modelece modelsvi modellni modelpgrade6 modelpgrade7 modelpgrade8 modelpgrade9 ///
	experience spexperience1 spexperience2 spexperience3, dist(llog) shared(anonsurgeonid) frailty(invgaussian) nolog

* obtain random effects variance and 95% confidence interval
local theta = exp(_b[/ln_the])
local thetalb = exp(_b[/ln_the] - invnorm(0.975) * _se[/ln_the])
local thetaub = exp(_b[/ln_the] + invnorm(0.975) * _se[/ln_the])
	
* obtain the p-value
if e(p_c)<0.0001 {
	local pvalue = "p<0.0001"
	}
else {
	local pvalue = string(e(p_c), "%9.4f")
	}

* display the random effects variance, 95% confidence interval, and p-value
disp "Random effects variance " string(`theta', "%9.3f") "; 95% CI " string(`thetalb', "%9.3f") ///
		", " string(`thetaub', "%9.3f") "; `pvalue'" 
		
