# Supplementary material for: Data and programming code from the studies on the learning curve for radical prostatectomy
Source: BMC Res Notes. 2010 Sep 2;3:234. doi: 10.1186/1756-0500-3-234 (PMC3161373; doi:10.1186/1756-0500-3-234)
Supplement: Additional file 12 — forest plot bcr by surgeon.do. This is a Stata "do" file - statistical programming code - that obtains the adjusted 5-year predicted probability of freedom from biochemical recurrence for each surgeon; obtains a combined estimate across all surgeons using meta-analytic methods, and shows the probabilities and 95% confidence intervals for each surgeon as a forest plot[9]. [file 1756-0500-3-234-S12.DO]

version 9.0
/*	Name: forest plot bcr by surgeon.do
	Description: Forest plot of adjusted 5-year predicted probability of freedom from BCR by surgeon  */

* change directory
cd "o:\Outcomes\Andrew\_UROLOGY Biostatistics\_Submitted\Accepted for publication\Bianco surgeons and recurrence\deidentify data for publication\"

* load deidentified data set for analysis
use "master learning curve data set deidentified.dta", clear

* because of large standard errors, we will not plot estimates for the following surgeons:
* 	a) surgeons with fewer than 40 total cases
* 	b) surgeons with fewer than 20 non-neoadjuvant cases
* for simplicity, these surgeons will be coded as a single reference group

* recode surgeon variable for surgeons with fewer than 40 total cases
g newanonsurgeonid = anonsurgeonid
gsort anonsurgeonid -experience
by anonsurgeonid: replace newanonsurgeonid = 0 if experience[1] < 40

* drop patients who received neoadjuvant therapy
quietly drop if nht==1

* recode surgeon variable for surgeons with fewer than 20 non-neoadjuvant cases
by anonsurgeonid: replace newanonsurgeonid = 0 if _N < 20

* create dummy variables for pathologic gleason, which was categorized as <=5 / 6 / 7 / 8 / >=9
g pgrade5 = pathgleason<=5
g pgrade6 = pathgleason==6
g pgrade7 = pathgleason==7
g pgrade8 = pathgleason==8
g pgrade9 = pathgleason>=9

* create variables used in the model (will be manipulated later to plug in the mean values for all covariates)
foreach v of varlist surgyear psa ece svi lni pgrade5 pgrade6 pgrade7 pgrade8 pgrade9 experience {
	quietly g model`v' = `v'
	* obtain mean values of the covariates
	quietly sum model`v'
	scalar mean`v' = r(mean)
	}

* create knots for surgeon experience (will be put at the quartiles)
quietly centile modelexperience, c(25 50 75)
local k1 = r(c_1)
local k2 = r(c_2)
local k3 = r(c_3)
* create restricted cubic splines
spbase modelexperience, gen(modelspexperience) knots(`k1' `k2' `k3')

* stset data
stset ttlastfollowbcr, f(bcr)

* multivariable model, with survival times assumed to follow a log-logistic distribution; 
* covariates are year of surgery, PSA, ECE, SVI, LNI, path Gleason, and surgeon experience
* surgeon is entered as a fixed effect so that we can obtain an estimate for each surgeon
streg modelsurgyear modelpsa modelece modelsvi modellni modelpgrade6 modelpgrade7 modelpgrade8 modelpgrade9 ///
	modelexperience modelspexperience1 modelspexperience2 modelspexperience3 i.newanonsurgeonid, dist(llog) nolog

* calculate adjusted 5-year predicted recurrence-free probability

* save out parameter from model (estimated by data), which is a constant for all patients
scalar gamma = e(gamma)

* set covariates to mean values
foreach v of varlist surgyear psa ece svi lni pgrade5 pgrade6 pgrade7 pgrade8 pgrade9 {
	quietly replace model`v' = scalar(mean`v')
	}

* set surgeon experience to 40, which was chosen as a clinically relevant value
quietly replace modelexperience = 40
* also set spline variables corresponding to surgeon experience of 40
forvalues i=1(1)3 {
	quietly sum modelspexperience`i' if experience==40
	quietly replace modelspexperience`i' = r(mean)
	}

* calculate predicted survival probability; obtain prediction for 5 years, i.e. 60 months
replace _t = 60
predict s60, surv

* to use meta-analytic techniques to obtain a combined probability across all surgeons, 
* we need an estimate and standard error of the probability. this can be obtained by considering
* the predicted survival probably as a binomial proportion based on the surgoen's number of cases on the data set

* drop surgeons who will not be plotted because they had < 40 total cases or < 20 non-neoadjuvant cases
drop if newanonsurgeonid==0

* initialize variables that will store the final proportion, standard error, and number of cases
g finalp = .
g ncase = .

* for simplicity, create a numeric variable surgeon
egen nsurgeon = group(newanonsurgeonid)
quietly sum nsurgeon
local nsurgeon = r(max)
forvalues i=1(1)`nsurgeon' {
		quietly sum s60 if nsurgeon==`i'
		quietly cii r(N) r(mean)
		quietly replace finalp = r(mean) if nsurgeon==`i'
		quietly replace ncase = r(N) if nsurgeon==`i'
		}

* keep only 1 row per surgeon (the values of interest are constant by surgeon)
sort nsurgeon
by nsurgeon: keep if _n==1
keep nsurgeon final* ncase

* randomly order the surgeons on the data set, so that it is not known where each surgeon lies
drop nsurgeon
g u = uniform()
sort u
g nsurgeon = _n
drop u

* since we are using meta-analytic commands, which will not recognize the values as proportions, 
* we will use a transformation, specifically, the Freeman-Tukey arcsin transform
g n1 = round(ncase*finalp)
g pTransformed = asin(sqrt(n1/(ncase+1))) + asin(sqrt((n1+1)/(ncase+1))) 
g SEpTransf = sqrt(1/(ncase+1))

* perform meta-analysis to obtain combined probability across all surgeons
quietly metan pTransformed SEpTransf, nograph

* back-transform to obtain combined probability across all surgeons and for each surgeon
local combined = (sin(r(ES) / 2))^2
g finalp_adj = (sin(pTransformed / 2))^2
g finalp_lb = (sin((pTransformed - invnorm(0.975)*SEpTransf)/ 2))^2
g finalp_ub = (sin((pTransformed + invnorm(0.975)*SEpTransf)/ 2))^2

* cut off values less than 60% so that there is less white space on the graph
local vars finalp_adj finalp_lb finalp_ub
foreach v of local vars {
	quietly replace `v' = 0.6 if `v' < .6
	}

* forest plot
twoway(rcap finalp_lb finalp_ub nsurgeon, horizontal lcolor(gs0)) || 	///
	  (scatter nsurgeon finalp_adj, msymbol(square) mcolor(gs0) msize(small)), ///
	  legend(off) scheme(s1mono)  ///
	  xtitle("5-year probability of freedom from BCR", margin(medium)) ///
	  xlabel(.6 "60%" .7 "70%" .8 "80%" 0.9 "90%" 1 "100%") xline(`combined', lcolor(gs0)) ///
	  ytitle("Surgeon", margin(medium)) ylabel(1(1)`nsurgeon', labsize(vsmall) nogrid angle(horizontal))
